# Supplementary material for: Transcription factor PAX6 as a novel prognostic factor and putative tumour suppressor in non-small cell lung cancer
Source: Sci Rep. 2018 Mar 22;8:5059. doi: 10.1038/s41598-018-23417-z (PMC5864921; doi:10.1038/s41598-018-23417-z)
Supplement: Supplementary file 2 — Dataset 1 [file 41598_2018_23417_MOESM2_ESM.xls]

## Sheet: Sheet1
DSS (months)	Lung cancer death?	pTStage	pNStage	pN+	pStage	Histology	WHO PS	Weight Loss	Vascular Inf	Nuclear PAX6 expression	NucPAX6 with optimal cutoff
114.4	No lung cancer death	1	N0	0	IA	squamous	slightly reduced	<10%	No	0	0
90.2	No lung cancer death	1	N0	0	IA	squamous	Normal	<10%	No	0	0
86.5	No lung cancer death	2	N0	0	IA	adeno_tot	Normal	<10%	No	0	0
83.5	No lung cancer death	2	N0	0	IA	adeno_tot	Normal	>10%	No	0	0
35.8	Lung cancer death	2	N0	0	IB	adeno_tot	In bed <50%	>10%	No	0	0
26.7	Lung cancer death	1	N0	0	IA	adeno_tot	slightly reduced	<10%	No	0	0
15.8	Lung cancer death	2	N2	1	3A	squamous	Normal	<10%	No	0	0
63.6	No lung cancer death	2	N0	0	IB	adeno_tot	slightly reduced	<10%	No	0	0
26.9	Lung cancer death	1	N0	0	IA	squamous	slightly reduced	<10%	No	0	0
155.6	No lung cancer death	2	N1	1	IIA	squamous	Normal	<10%	No	0	0
150.3	No lung cancer death	2	N0	0	IIA	squamous	slightly reduced	<10%	No	0	0
18.8	No lung cancer death	2	N0	0	IIA	squamous	Normal	<10%	No	0	0
67.8	No lung cancer death	1	N0	0	IA	adeno_tot	Normal	<10%	No	0	0
121.9	Lung cancer death	2	N0	0	IB	LCC	Normal	<10%	No	0	0
12.1	Lung cancer death	3	N1	1	3A	adeno_tot	slightly reduced	<10%	No	0	0
76.9	No lung cancer death	3	N0	0	IIB	squamous	Normal	<10%	No	0	0
197.4	No lung cancer death	2	N1	1	IIA	squamous	In bed <50%	>10%	No	1	1
1.5	No lung cancer death	3	N1	1	3A	adeno_tot	In bed <50%	<10%	No	0	0
30.7	No lung cancer death	3	N0	0	IIB	squamous	In bed <50%	<10%	Yes	1	1
10.4	Lung cancer death	2	N0	0	IB	adeno_tot	slightly reduced	<10%	Yes	0	0
161.3	No lung cancer death	1	N1	1	IIA	squamous	Normal	<10%	No	2	1
157.8	No lung cancer death	1	N0	0	IA	adeno_tot	slightly reduced	<10%	No	1	1
16.3	Lung cancer death	1	N0	0	IA	LCC	Normal	<10%	Yes	0	0
50.8	Lung cancer death	1	N0	0	IA	adeno_tot	slightly reduced	<10%	No	1	1
15.7	Lung cancer death	3	N1	1	3A	LCC	In bed <50%	<10%	Yes	2	1
5.5	Lung cancer death	2	N0	0	IA	squamous	slightly reduced	<10%	No	1.5	1
10.3	Lung cancer death	2	N0	0	IB	adeno_tot	Normal	<10%	No	1	1
6.6	Lung cancer death	1	N0	0	IA	adeno_tot	slightly reduced	<10%	No	0	0
99.8	No lung cancer death	1	N0	0	IA	adeno_tot	Normal	<10%	No	0	0
145.6	No lung cancer death	2	N0	0	IB	LCC	Normal	<10%	No	0	0
83.5	Lung cancer death	2	N0	0	IB	LCC	Normal	<10%	No	1	1
4.6	Lung cancer death	2	N0	0	IIA	squamous	Normal	<10%	No	1	1
11.6	Lung cancer death	3	N0	0	IIB	squamous	slightly reduced	<10%	No	0	0
166	No lung cancer death	2	N0	0	IA	LCC	Normal	<10%	No	0	0
18.3	No lung cancer death	1	N0	0	IA	squamous	slightly reduced	<10%	No	1	1
200	No lung cancer death	2	N0	0	IIA	adeno_tot	Normal	<10%	No	0	0
28.1	Lung cancer death	1	N2	1	3A	squamous	Normal	<10%	No	1.5	1
18.9	No lung cancer death	2	N0	0	IA	squamous	Normal	<10%	No	2	1
23	No lung cancer death	2	N0	0	IB	squamous	slightly reduced	<10%	No	0	0
12.6	Lung cancer death	2	N1	1	IIA	squamous	slightly reduced	<10%	No	3	1
162.7	No lung cancer death	3	N1	1	3A	squamous	Normal	<10%	No	1	1
6.5	Lung cancer death	2	N2	1	3A	LCC	Normal	<10%	Yes	0	0
147.8	No lung cancer death	2	N1	1	IIA	squamous	slightly reduced	<10%	No	1	1
25.7	Lung cancer death	2	N0	0	IB	squamous	slightly reduced	<10%	Yes	1	1
98.9	No lung cancer death	1	N0	0	IA	squamous	slightly reduced	<10%	No	1	1
91	No lung cancer death	1	N0	0	IA	squamous	Normal	<10%	No	0	0
11.6	Lung cancer death	2	N1	1	IIA	adeno_tot	slightly reduced	>10%	No	0	0
45	No lung cancer death	3	N1	1	3A	squamous	Normal	<10%	No	1	1
45.6	No lung cancer death	2	N0	0	IB	squamous	slightly reduced	<10%	No	0	0
15.4	No lung cancer death	2	N1	1	IIA	squamous	slightly reduced	>10%	No	0.5	0
17.8	Lung cancer death	2	N2	1	3A	LCC	Normal	<10%	Yes	1	1
61.1	No lung cancer death	2	N0	0	IIA	squamous	Normal	<10%	No	3	1
154.2	No lung cancer death	1	N1	1	IIA	squamous	slightly reduced	<10%	No	0	0
16.6	Lung cancer death	3	N2	1	3A	LCC	Normal	<10%	No	0	0
140.2	No lung cancer death	2	N0	0	IB	adeno_tot	slightly reduced	<10%	No	0	0
25.1	Lung cancer death	2	N1	1	IIA	squamous	In bed <50%	<10%	No	0.5	0
22.3	Lung cancer death	2	N0	0	IB	adeno_tot	slightly reduced	<10%	Yes	0	0
13.3	Lung cancer death	2	N2	1	3A	squamous	slightly reduced	<10%	Yes	0	0
55.1	No lung cancer death	2	N2	1	3A	adeno_tot	Normal	<10%	Yes	0	0
47.5	Lung cancer death	2	N1	1	IIB	adeno_tot	Normal	>10%	No	0	0
129.4	No lung cancer death	2	N0	0	IIA	squamous	slightly reduced	<10%	No	1	1
5.1	Lung cancer death	2	N1	1	IIB	adeno_tot	Normal	<10%	No	0	0
136.9	No lung cancer death	3	N0	0	IIB	LCC	Normal	<10%	No	0	0
100.7	No lung cancer death	1	N0	0	IA	adeno_tot	slightly reduced	<10%	No	0	0
111.2	No lung cancer death	3	N0	0	IIB	squamous	Normal	<10%	No	0	0
112.2	No lung cancer death	2	N0	0	IB	adeno_tot	Normal	<10%	No	1	1
101.9	No lung cancer death	1	N0	0	IA	adeno_tot	Normal	<10%	No	1	1
125.5	No lung cancer death	3	N0	0	IIB	adeno_tot	Normal	<10%	No	1	1
19	Lung cancer death	2	N0	0	IA	squamous	In bed <50%	<10%	Yes	0	0
46.9	Lung cancer death	3	N2	1	3A	LCC	Normal	<10%	Yes	0	0
24.7	Lung cancer death	3	N0	0	IIB	adeno_tot	In bed <50%	<10%	No	0.5	0
100.5	No lung cancer death	2	N0	0	IB	squamous	Normal	<10%	No	1	1
13	Lung cancer death	3	N1	1	3A	squamous	slightly reduced	<10%	No	0	0
52.6	No lung cancer death	2	N0	0	IB	squamous	Normal	<10%	No	1.5	1
94.8	No lung cancer death	2	N1	1	IIA	squamous	Normal	<10%	No	2	1
71	Lung cancer death	2	N0	0	IB	squamous	slightly reduced	<10%	No	0	0
88.5	No lung cancer death	3	N0	0	IIB	adeno_tot	slightly reduced	<10%	No	0	0
84.6	No lung cancer death	2	N1	1	IIA	squamous	slightly reduced	<10%	No	0	0
62.4	Lung cancer death	1	N1	1	IIA	adeno_tot	Normal	<10%	No	1	1
112.7	No lung cancer death	2	N1	1	IIA	squamous	Normal	<10%	No	1.5	1
132.5	No lung cancer death	1	N0	0	IA	LCC	slightly reduced	<10%	No	0	0
24.6	Lung cancer death	2	N0	0	IIA	squamous	In bed <50%	<10%	No	0	0
91.4	No lung cancer death	2	N0	0	IB	squamous	Normal	<10%	No	0	0
78.4	No lung cancer death	2	N1	1	IIA	LCC	Normal	<10%	No	1	1
34.8	No lung cancer death	2	N0	0	IA	adeno_tot	slightly reduced	<10%	No	0	0
44	No lung cancer death	2	N1	1	IIB	squamous	slightly reduced	<10%	No	2	1
63.4	No lung cancer death	2	N0	0	IB	squamous	slightly reduced	>10%	No	1	1
141.5	No lung cancer death	1	N0	0	IA	squamous	slightly reduced	<10%	No	1	1
14.9	No lung cancer death	2	N2	1	3A	adeno_tot	slightly reduced	<10%	No	1.5	1
101	No lung cancer death	3	N0	0	IIB	squamous	Normal	<10%	No	0	0
46.7	Lung cancer death	3	N0	0	IIB	adeno_tot	slightly reduced	<10%	No	0	0
29.9	Lung cancer death	2	N1	1	IIA	adeno_tot	Normal	<10%	No	0	0
57.4	Lung cancer death	2	N0	0	IB	adeno_tot	Normal	<10%	Yes	0	0
110.2	No lung cancer death	2	N0	0	IIA	squamous	slightly reduced	<10%	No	2	1
97.7	No lung cancer death	2	N1	1	IIA	squamous	slightly reduced	<10%	No	1.5	1
19.6	No lung cancer death	2	N1	1	IIA	squamous	In bed <50%	>10%	No	1.5	1
17.7	No lung cancer death	2	N0	0	IB	squamous	Normal	<10%	No	1.5	1
104	No lung cancer death	2	N0	0	IIA	LCC	slightly reduced	<10%	No	1.5	1
7	Lung cancer death	2	N1	1	IIA	adeno_tot	slightly reduced	<10%	No	1.5	1
97.3	No lung cancer death	2	N0	0	IIA	squamous	slightly reduced	<10%	No	1	1
32.2	Lung cancer death	2	N0	0	IB	LCC	Normal	<10%	No	0	0
123	No lung cancer death	2	N0	0	IIA	LCC	Normal	<10%	No	0	0
58.8	No lung cancer death	1	N0	0	IA	adeno_tot	Normal	<10%	No	0	0
23.8	Lung cancer death	2	N2	1	3A	adeno_tot	Normal	<10%	No	0	0
14.9	Lung cancer death	3	N0	0	IIB	adeno_tot	Normal	<10%	No	1	1
6.5	Lung cancer death	2	N1	1	IIA	adeno_tot	Normal	<10%	No	0	0
85.1	No lung cancer death	2	N0	0	IB	squamous	slightly reduced	<10%	No	1	1
15.5	Lung cancer death	1	N0	0	IA	squamous	Normal	<10%	Yes	1	1
0.2	No lung cancer death	2	N1	1	IIA	squamous	slightly reduced	<10%	No	1	1
19.3	Lung cancer death	2	N1	1	IIA	squamous	Normal	<10%	No	0	0
16	Lung cancer death	2	N1	1	IIB	squamous	Normal	<10%	No	0	0
114.6	No lung cancer death	2	N0	0	IB	squamous	Normal	<10%	No	0	0
8.4	Lung cancer death	3	N0	0	IIB	squamous	Normal	<10%	No	0	0
63.8	Lung cancer death	2	N0	0	IB	squamous	slightly reduced	<10%	No	1	1
197.2	No lung cancer death	3	N0	0	IIB	squamous	Normal	<10%	No	1	1
91.9	No lung cancer death	2	N1	1	IIA	squamous	Normal	<10%	No	0	0
127.4	Lung cancer death	1	N2	1	3A	squamous	slightly reduced	<10%	No	1	1
11.6	No lung cancer death	1	N1	1	IIA	squamous	In bed <50%	<10%	Yes	0	0
144.4	No lung cancer death	3	N0	0	IIB	squamous	Normal	<10%	No	1.5	1
179.8	No lung cancer death	1	N0	0	IA	squamous	Normal	<10%	No	0	0
222.2	No lung cancer death	2	N0	0	IA	squamous	Normal	<10%	No	0	0
21.3	Lung cancer death	2	N0	0	IB	squamous	Normal	<10%	No	1	1
38.4	No lung cancer death	1	N0	0	IA	squamous	Normal	<10%	No	0	0
0.1	No lung cancer death	3	N1	1	3A	squamous	slightly reduced	<10%	No	0	0
36.7	Lung cancer death	2	N0	0	IIA	squamous	Normal	<10%	No	1	1
11.8	Lung cancer death	2	N0	0	IB	squamous	slightly reduced	<10%	No	0	0
29.4	Lung cancer death	2	N1	1	IIA	squamous	slightly reduced	<10%	No	0	0
15.1	Lung cancer death	2	N1	1	IIA	squamous	Normal	<10%	No	1	1
17.4	Lung cancer death	1	N0	0	IA	adeno_tot	Normal	<10%	No	0	0
140.9	No lung cancer death	2	N1	1	IIA	adeno_tot	Normal	<10%	No	0	0
28.6	Lung cancer death	2	N0	0	IB	squamous	Normal	<10%	No	0	0
67	No lung cancer death	1	N0	0	IA	adeno_tot	Normal	<10%	No	1	1
76.5	No lung cancer death	2	N0	0	IB	adeno_tot	slightly reduced	<10%	No	1	1
81.8	No lung cancer death	2	N0	0	IIA	adeno_tot	Normal	<10%	No	1	1
10.3	Lung cancer death	3	N0	0	IIB	squamous	Normal	>10%	No	0	0
40.6	Lung cancer death	2	N0	0	IB	adeno_tot	slightly reduced	<10%	No	1	1
62.1	Lung cancer death	2	N0	0	IB	adeno_tot	Normal	<10%	No	0	0
69	Lung cancer death	2	N0	0	IB	adeno_tot	slightly reduced	<10%	No	0	0
49.3	No lung cancer death	3	N0	0	IIB	adeno_tot	Normal	<10%	No	0	0
18.3	Lung cancer death	2	N0	0	IA	adeno_tot	Normal	<10%	No	1	1
53.8	Lung cancer death	1	N0	0	IA	adeno_tot	Normal	<10%	No	0	0
163.8	No lung cancer death	3	N1	1	3A	squamous	Normal	<10%	No	0	0
3.5	Lung cancer death	2	N0	0	IB	squamous	slightly reduced	>10%	No	0	0
7.3	Lung cancer death	2	N2	1	3A	squamous	slightly reduced	<10%	No	3	1
224.7	No lung cancer death	2	N0	0	IB	squamous	Normal	<10%	No	0	0
2.9	Lung cancer death	2	N1	1	IIA	adeno_tot	Normal	<10%	Yes	1	1
19.8	No lung cancer death	3	N1	1	3A	adeno_tot	Normal	<10%	No	0	0
3.9	Lung cancer death	3	N0	0	IIB	adeno_tot	slightly reduced	<10%	No	0	0
37.2	Lung cancer death	2	N1	1	IIA	adeno_tot	Normal	<10%	No	0.5	0
172.6	No lung cancer death	1	N0	0	IA	adeno_tot	Normal	<10%	No	0	0
24.5	No lung cancer death	2	N0	0	IB	LCC	slightly reduced	<10%	No	1	1
91	No lung cancer death	2	N0	0	IB	LCC	In bed <50%	>10%	No	0	0
62.5	Lung cancer death	2	N0	0	IA	adeno_tot	Normal	<10%	No	0	0
20.7	Lung cancer death	2	N2	1	3A	adeno_tot	slightly reduced	<10%	No	0	0
23.8	Lung cancer death	2	N1	1	IIA	adeno_tot	Normal	<10%	No	1.5	1
9.3	Lung cancer death	2	N1	1	IIA	squamous	Normal	<10%	No	0	0
76.3	No lung cancer death	1	N0	0	IA	LCC	Normal	<10%	No	0	0
88.6	No lung cancer death	1	N0	0	IA	adeno_tot	slightly reduced	<10%	No	0	0
25	Lung cancer death	2	N1	1	IIA	squamous	Normal	<10%	No	0.5	0
87.9	No lung cancer death	1	N0	0	IA	squamous	Normal	<10%	No	0	0
34.9	No lung cancer death	1	N1	1	IIA	squamous	Normal	<10%	Yes	0	0
39.1	No lung cancer death	1	N1	1	IIA	squamous	In bed <50%	>10%	No	1	1
22.9	Lung cancer death	2	N1	1	IIA	adeno_tot	slightly reduced	<10%	No	0	0
11.4	Lung cancer death	1	N0	0	IA	adeno_tot	Normal	<10%	No	0	0
189.6	No lung cancer death	2	N0	0	IIA	adeno_tot	Normal	<10%	No	0	0
18	Lung cancer death	2	N0	0	IIA	adeno_tot	Normal	<10%	No	0	0
12.8	No lung cancer death	2	N2	1	3A	adeno_tot	slightly reduced	<10%	No	0	0
49.2	No lung cancer death	3	N0	0	IIB	squamous	Normal	<10%	No	0	0
79	No lung cancer death	1	N0	0	IA	squamous	slightly reduced	<10%	No	0.5	0
8.4	Lung cancer death	3	N0	0	IIB	squamous	slightly reduced	<10%	No	0	0
89.5	No lung cancer death	1	N0	0	IA	squamous	Normal	<10%	No	0.5	0
0.1	No lung cancer death	1	N0	0	IA	adeno_tot	Normal	<10%	Yes	0	0
7.4	Lung cancer death	2	N1	1	IIA	adeno_tot	slightly reduced	<10%	No	0	0
0.2	No lung cancer death	1	N0	0	IA	LCC	Normal	<10%	No	0	0
21.2	Lung cancer death	2	N1	1	IIA	squamous	Normal	<10%	No	0	0
0.6	No lung cancer death	1	N1	1	IIA	squamous	Normal	<10%	Yes	1	1
34.6	Lung cancer death	2	N1	1	IIA	squamous	Normal	<10%	Yes	0	0
104.8	No lung cancer death	2	N0	0	IB	adeno_tot	Normal	<10%	No	1	1
13.3	Lung cancer death	2	N2	1	3A	adeno_tot	slightly reduced	<10%	No	0	0
104.9	No lung cancer death	2	N1	1	IIA	squamous	Normal	<10%	Yes	0	0
0	No lung cancer death	2	N0	0	IB	squamous	Normal	<10%	No	0	0
83.3	No lung cancer death	2	N0	0	IB	squamous	Normal	<10%	No	0	0
44.6	No lung cancer death	2	N0	0	IB	squamous	slightly reduced	>10%	Yes	0	0
146.4	No lung cancer death	3	N0	0	IIB	squamous	slightly reduced	<10%	No	0	0
104.6	No lung cancer death	1	N0	0	IA	adeno_tot	Normal	<10%	No	0	0
23.4	Lung cancer death	1	N0	0	IA	adeno_tot	Normal	<10%	No	0	0
20.4	Lung cancer death	2	N1	1	IIB	squamous	Normal	<10%	Yes	0.5	0
86.1	No lung cancer death	2	N0	0	IB	squamous	Normal	<10%	No	0	0
102.8	No lung cancer death	1	N0	0	IA	adeno_tot	Normal	<10%	Yes	0	0
1	No lung cancer death	1	N0	0	IA	squamous	slightly reduced	>10%	No	2	1
160.2	No lung cancer death	2	N0	0	IB	squamous	slightly reduced	>10%	No	0	0
189.6	Lung cancer death	1	N0	0	IA	adeno_tot	slightly reduced	<10%	No	0.5	0
84.2	Lung cancer death	2	N1	1	IIA	squamous	Normal	<10%	No	0	0
72.9	No lung cancer death	3	N0	0	IIB	squamous	slightly reduced	<10%	Yes	0	0
80.7	No lung cancer death	2	N0	0	IIA	squamous	Normal	<10%	Yes	0	0
4.9	Lung cancer death	2	N1	1	IIA	squamous	Normal	<10%	No	0	0
21.6	Lung cancer death	3	N0	0	IIB	squamous	Normal	<10%	No	0	0
234	No lung cancer death	2	N0	0	IIA	adeno_tot	Normal	<10%	No	0	0
44.4	No lung cancer death	2	N0	0	IB	adeno_tot	Normal	<10%	No	0	0
44	Lung cancer death	1	N2	1	3A	adeno_tot	Normal	<10%	Yes	0	0
25.4	Lung cancer death	1	N0	0	IA	squamous	Normal	<10%	Yes	1.5	1
95.3	No lung cancer death	1	N0	0	IA	squamous	slightly reduced	>10%	No	0	0
1	No lung cancer death	2	N2	1	3A	squamous	Normal	<10%	Yes	0	0
4.2	Lung cancer death	3	N2	1	3A	adeno_tot	Normal	<10%	Yes	0	0
158.7	No lung cancer death	2	N0	0	IB	squamous	slightly reduced	<10%	No	0	0
121.9	No lung cancer death	2	N0	0	IIA	squamous	slightly reduced	<10%	No	1	1
87.1	No lung cancer death	1	N0	0	IA	squamous	Normal	<10%	No	0	0
0.3	No lung cancer death	2	N1	1	IIA	adeno_tot	Normal	<10%	No	0	0
118.2	No lung cancer death	1	N0	0	IA	squamous	Normal	<10%	No	0	0
120.5	No lung cancer death	1	N0	0	IA	squamous	Normal	<10%	No	2.5	1
30.5	No lung cancer death	1	N1	1	IIA	squamous	slightly reduced	<10%	No	0	0
18.8	Lung cancer death	1	N2	1	3A	LCC	Normal	<10%	No	0	0
184.3	No lung cancer death	1	N0	0	IA	squamous	Normal	<10%	No	0	0
61.2	Lung cancer death	2	N0	0	IIA	squamous	slightly reduced	<10%	No	0	0
159	No lung cancer death	1	N0	0	IA	squamous	Normal	<10%	No	0	0
0.1	No lung cancer death	2	N0	0	IB	squamous	slightly reduced	<10%	No	0	0
131.2	No lung cancer death	1	N0	0	IA	squamous	Normal	<10%	Yes	0.5	0
80.6	No lung cancer death	1	N0	0	IA	squamous	Normal	<10%	Yes	1.5	1
9.9	Lung cancer death	3	N0	0	IIB	squamous	Normal	<10%	Yes	0	0
10.6	No lung cancer death	2	N0	0	IB	squamous	In bed <50%	<10%	No	0	0
145.4	No lung cancer death	1	N0	0	IA	adeno_tot	Normal	<10%	No	1	1
139.9	No lung cancer death	1	N0	0	IA	adeno_tot	Normal	<10%	No	0	0
89.5	No lung cancer death	1	N0	0	IA	squamous	slightly reduced	<10%	No	0	0
6.1	Lung cancer death	3	N0	0	IIB	squamous	Normal	<10%	Yes	0	0
122.2	No lung cancer death	2	N0	0	IB	adeno_tot	Normal	<10%	No	0	0
3.8	No lung cancer death	2	N0	0	IIA	squamous	slightly reduced	<10%	No	1	1
30.7	No lung cancer death	2	N1	1	IIB	squamous	slightly reduced	<10%	No	1	1
55.6	No lung cancer death	1	N0	0	IA	squamous	Normal	<10%	Yes	1.5	1
74.3	No lung cancer death	2	N0	0	IB	squamous	slightly reduced	<10%	No	0	0
23.3	No lung cancer death	2	N0	0	IIA	squamous	Normal	<10%	No	0	0
89.2	No lung cancer death	1	N0	0	IA	squamous	Normal	<10%	No	0	0
2.7	Lung cancer death	2	N1	1	IIA	squamous	slightly reduced	<10%	No	0	0
47.4	Lung cancer death	2	N0	0	IB	adeno_tot	slightly reduced	<10%	No	0	0
7.3	No lung cancer death	2	N0	0	IB	adeno_tot	slightly reduced	<10%	No	0	0
12.5	Lung cancer death	3	N0	0	IIB	squamous	Normal	<10%	No	0	0
75.2	Lung cancer death	1	N0	0	IA	squamous	Normal	<10%	No	0	0
0.1	No lung cancer death	1	N2	1	3A	adeno_tot	Normal	<10%	Yes	0.5	0
27.2	Lung cancer death	1	N1	1	IIA	adeno_tot	Normal	<10%	Yes	0	0
71.3	Lung cancer death	2	N1	1	IIA	squamous	Normal	<10%	Yes	0	0
117.2	No lung cancer death	2	N2	1	3A	squamous	slightly reduced	<10%	No	1	1
3.2	Lung cancer death	2	N0	0	IB	adeno_tot	In bed <50%	<10%	No	0	0
19.5	No lung cancer death	3	N0	0	IIB	squamous	Normal	<10%	Yes	1.5	1
1	No lung cancer death	3	N0	0	IIB	adeno_tot	In bed <50%	<10%	No	0	0
87.3	No lung cancer death	2	N0	0	IB	LCC	Normal	<10%	No	1.5	1
217	No lung cancer death	2	N0	0	IIA	LCC	Normal	>10%	No	0	0
14	No lung cancer death	2	N0	0	IIA	squamous	Normal	<10%	No	0	0
0.1	No lung cancer death	2	N1	1	IIA	LCC	slightly reduced	<10%	No	3	1
10.6	Lung cancer death	3	N1	1	3A	squamous	Normal	>10%	No	0	0
39.5	Lung cancer death	1	N0	0	IA	adeno_tot	slightly reduced	<10%	No	0	0
20.9	Lung cancer death	3	N0	0	IIB	squamous	slightly reduced	<10%	No	0	0
54.2	No lung cancer death	2	N0	0	IB	adeno_tot	Normal	<10%	No	0	0
29.1	No lung cancer death	2	N0	0	IB	adeno_tot	Normal	<10%	No	0	0
57.9	Lung cancer death	2	N0	0	IB	LCC	Normal	<10%	No	1.5	1
5.9	Lung cancer death	3	N1	1	3A	adeno_tot	slightly reduced	>10%	No	0	0
115	No lung cancer death	1	N0	0	IA	squamous	Normal	<10%	No	0	0
6	No lung cancer death	2	N0	0	IIA	squamous	slightly reduced	<10%	Yes	0	0
95.7	No lung cancer death	2	N0	0	IA	adeno_tot	Normal	<10%	No	1	1
5.8	Lung cancer death	2	N0	0	IIA	adeno_tot	Normal	<10%	No	0	0
5.4	Lung cancer death	3	N1	1	3A	squamous	slightly reduced	<10%	Yes	1	1
169.8	No lung cancer death	2	N0	0	IB	LCC	Normal	<10%	No	0	0
53.9	Lung cancer death	3	N0	0	IIB	adeno_tot	slightly reduced	<10%	No	0	0
89.2	No lung cancer death	2	N0	0	IA	squamous	Normal	<10%	No	1	1
146	No lung cancer death	2	N0	0	IB	squamous	Normal	<10%	No	0	0
171.2	No lung cancer death	2	N0	0	IB	squamous	Normal	<10%	No	0	0
17.3	Lung cancer death	3	N1	1	3A	squamous	slightly reduced	<10%	No	0	0
128.1	No lung cancer death	2	N2	1	3A	adeno_tot	Normal	<10%	No	0	0
3	No lung cancer death	1	N0	0	IA	squamous	Normal	>10%	No	0	0
76.7	No lung cancer death	1	N0	0	IA	squamous	Normal	<10%	No	0	0
17.7	Lung cancer death	2	N0	0	IB	LCC	slightly reduced	<10%	No	0	0
70.6	Lung cancer death	1	N1	1	IIA	squamous	Normal	<10%	No	0	0
42	Lung cancer death	3	N0	0	IIB	squamous	Normal	<10%	No	0	0
7.6	Lung cancer death	3	N0	0	IIB	adeno_tot	slightly reduced	>10%	Yes	0	0
33.4	Lung cancer death	3	N0	0	IIB	squamous	Normal	<10%	No	0	0
26.4	No lung cancer death	2	N0	0	IB	squamous	slightly reduced	<10%	Yes	1	1
69.6	No lung cancer death	2	N0	0	IIA	squamous	Normal	>10%	No	0.5	0
0.1	No lung cancer death	3	N0	0	IIB	squamous	Normal	<10%	No	0	0
73.8	No lung cancer death	2	N0	0	IB	squamous	Normal	<10%	No	0	0
15.3	Lung cancer death	1	N1	1	IIA	adeno_tot	Normal	<10%	No	0	0
58.1	No lung cancer death	1	N0	0	IA	adeno_tot	Normal	<10%	No	0	0
15.2	Lung cancer death	3	N0	0	IIB	squamous	slightly reduced	<10%	No	0	0
40.6	Lung cancer death	2	N1	1	IIA	squamous	slightly reduced	<10%	No	0	0
115.9	No lung cancer death	1	N0	0	IA	squamous	Normal	<10%	No	3	1
107.9	No lung cancer death	1	N0	0	IA	squamous	Normal	<10%	No	0	0
12.4	Lung cancer death	2	N0	0	IIA	squamous	slightly reduced	<10%	No	0	0
21.3	Lung cancer death	2	N1	1	IIA	adeno_tot	Normal	<10%	No	0	0
39.7	Lung cancer death	2	N0	0	IB	adeno_tot	Normal	<10%	No	0	0
57	Lung cancer death	2	N0	0	IB	adeno_tot	Normal	<10%	No	1.5	1
15.6	Lung cancer death	3	N0	0	IIB	LCC	slightly reduced	<10%	No	0	0
194.3	No lung cancer death	1	N0	0	IA	squamous	Normal	<10%	No	0	0
73.2	No lung cancer death	2	N0	0	IB	adeno_tot	Normal	<10%	No	0	0
18.5	Lung cancer death	3	N0	0	IIB	adeno_tot	slightly reduced	>10%	No	0	0
181.8	No lung cancer death	3	N0	0	IIB	squamous	Normal	<10%	No	0	0
43.1	Lung cancer death	2	N2	1	3A	adeno_tot	slightly reduced	<10%	No	0	0
21.5	Lung cancer death	2	N0	0	IB	adeno_tot	slightly reduced	<10%	Yes	0	0
93.7	No lung cancer death	1	N0	0	IA	adeno_tot	Normal	<10%	No	0	0
1.3	No lung cancer death	2	N1	1	IIA	squamous	Normal	<10%	No	0	0
222.9	No lung cancer death	3	N0	0	IIB	squamous	slightly reduced	>10%	No	0	0
158.7	No lung cancer death	1	N0	0	IA	squamous	slightly reduced	<10%	Yes	0	0
115.7	No lung cancer death	1	N0	0	IA	adeno_tot	Normal	<10%	No	0	0
11.5	Lung cancer death	2	N0	0	IB	squamous	In bed <50%	>10%	No	0	0
98.6	No lung cancer death	3	N1	1	3A	squamous	slightly reduced	<10%	No	1	1
4.5	Lung cancer death	2	N1	1	IIB	squamous	Normal	<10%	No	0	0
155.9	No lung cancer death	2	N0	0	IB	squamous	Normal	<10%	No	0	0
11.8	Lung cancer death	2	N2	1	3A	adeno_tot	slightly reduced	<10%	No	0	0
33.1	No lung cancer death	1	N0	0	IA	adeno_tot	Normal	<10%	No	1	1
166.4	No lung cancer death	2	N0	0	IIA	squamous	Normal	<10%	Yes	0	0
31.3	Lung cancer death	2	N0	0	IB	adeno_tot	Normal	<10%	No	0	0
98.2	Lung cancer death	2	N0	0	IIA	LCC	slightly reduced	>10%	No	1.5	1
42.5	No lung cancer death	1	N0	0	IA	squamous	Normal	<10%	No	0	0
126.3	No lung cancer death	2	N0	0	IB	squamous	slightly reduced	<10%	No	0	0
30.1	Lung cancer death	3	N0	0	IIB	squamous	Normal	<10%	No	0	0
96.6	No lung cancer death	2	N0	0	IB	squamous	slightly reduced	<10%	No	0	0
3.8	Lung cancer death	3	N2	1	3A	squamous	slightly reduced	<10%	Yes	1	1
17	Lung cancer death	1	N0	0	IA	adeno_tot	slightly reduced	<10%	No	0	0
51.8	Lung cancer death	2	N0	0	IA	adeno_tot	slightly reduced	<10%	No	0	0
24.4	Lung cancer death	1	N0	0	IA	squamous	slightly reduced	<10%	No	0	0
23.1	Lung cancer death	3	N0	0	IIB	squamous	Normal	<10%	Yes	0	0
131	No lung cancer death	3	N0	0	IIB	squamous	slightly reduced	>10%	No	0	0
5.1	No lung cancer death	2	N0	0	IIA	squamous	Normal	<10%	Yes	2	1
77.7	No lung cancer death	2	N0	0	IIA	squamous	Normal	<10%	No	0	0
195.3	No lung cancer death	2	N0	0	IA	adeno_tot	Normal	<10%	No	0	0
6.2	Lung cancer death	2	N2	1	3A	squamous	Normal	<10%	No	0	0
9.6	Lung cancer death	3	N0	0	IIB	squamous	slightly reduced	>10%	No	0.5	0
75.2	No lung cancer death	2	N0	0	IB	squamous	Normal	<10%	No	0	0
4.5	Lung cancer death	2	N2	1	3A	squamous	slightly reduced	>10%	No	0	0
30.9	No lung cancer death	2	N0	0	IB	squamous	slightly reduced	<10%	No	0	0
12.5	Lung cancer death	3	N1	1	3A	squamous	Normal	<10%	No	1.5	1
166.1	No lung cancer death	2	N1	1	IIA	adeno_tot	Normal	<10%	No	0	0
95	No lung cancer death	2	N0	0	IB	squamous	slightly reduced	>10%	No	0	0
158.9	No lung cancer death	2	N0	0	IB	squamous	Normal	<10%	No	1	1
0	No lung cancer death	3	N0	0	IIB	LCC	In bed <50%	>10%	Yes	2.5	1
73.6	Lung cancer death	2	N1	1	IIA	squamous	slightly reduced	<10%	No	0.5	0
38.8	Lung cancer death	2	N0	0	IB	LCC	Normal	<10%	Yes	2.5	1
96.8	No lung cancer death	1	N0	0	IA	adeno_tot	Normal	<10%	No	0	0
107.6	No lung cancer death	2	N0	0	IIA	squamous	Normal	>10%	No	0	0
